# Supplementary material for: Assessment of Milk Contamination, Associated Risk Factors, and Drug Sensitivity Patterns among Isolated Bacteria from Raw Milk of Borena Zone, Ethiopia
Source: J Trop Med. 2022 Jun 20;2022:3577715. doi: 10.1155/2022/3577715 (PMC9236756; doi:10.1155/2022/3577715)
Supplement: Supplementary Materials — S file 1: questionnaire and laboratory report form.docx. S file 2: bacteria isolation procedures.docx. [file 3577715.f1.zip]

Archive with 2 entries (2 files):
- 3577715.f1/S file 1. Questionnaire and Laboratory report form (1).docx
- 3577715.f1/S file 2. Bacteria isolation procedures (1).docx
